# Supplementary material for: Radiologist observations of computed tomography (CT) images predict treatment outcome in TB Portals, a real-world database of tuberculosis (TB) cases
Source: PLoS One. 2021 Mar 17;16(3):e0247906. doi: 10.1371/journal.pone.0247906 (PMC7968673; doi:10.1371/journal.pone.0247906)
Supplement: S1 Table — Case characteristics were compared by treatment outcome. P-values were calculated for continuous variables (age_of_onset and bmi) using analysis of variance test. P-values for categorical variables (registration_date, gender, country, and type_of_resistance) were calculated using Chi-squared test. (XLSX) [file pone.0247906.s003.xlsx]

## Sheet: Sheet1
Variable	Cured ( N = 228)	Died ( N = 25)	Total ( N = 253)	p.value
**registration_date**				0.094
2008	1 (0.4%)	0 (0.0%)	1 (0.4%)
2009	3 (1.3%)	0 (0.0%)	3 (1.2%)
2010	15 (6.6%)	2 (8.0%)	17 (6.7%)
2011	17 (7.5%)	3 (12.0%)	20 (7.9%)
2012	20 (8.8%)	3 (12.0%)	23 (9.1%)
2013	24 (10.5%)	8 (32.0%)	32 (12.6%)
2014	14 (6.1%)	2 (8.0%)	16 (6.3%)
2015	12 (5.3%)	1 (4.0%)	13 (5.1%)
2016	27 (11.8%)	1 (4.0%)	28 (11.1%)
2017	64 (28.1%)	2 (8.0%)	66 (26.1%)
2018	17 (7.5%)	0 (0.0%)	17 (6.7%)
2019	14 (6.1%)	3 (12.0%)	17 (6.7%)
**age_of_onset**				0.014
Mean (SD)	39.693 (17.025)	48.520 (15.575)	40.565 (17.064)
Range	11.000 - 87.000	21.000 - 77.000	11.000 - 87.000
**gender**				< 0.001
Female	107 (46.9%)	2 (8.0%)	109 (43.1%)
Male	121 (53.1%)	23 (92.0%)	144 (56.9%)
**country**				0.809
Azerbaijan	1 (0.4%)	0 (0.0%)	1 (0.4%)
Belarus	222 (97.4%)	24 (96.0%)	246 (97.2%)
Romania	5 (2.2%)	1 (4.0%)	6 (2.4%)
**type_of_resistance**				0.099
MDR non XDR	106 (46.5%)	14 (56.0%)	120 (47.4%)
Mono DR	11 (4.8%)	0 (0.0%)	11 (4.3%)
Poly DR	8 (3.5%)	0 (0.0%)	8 (3.2%)
Sensitive	73 (32.0%)	4 (16.0%)	77 (30.4%)
XDR	30 (13.2%)	7 (28.0%)	37 (14.6%)
**bmi**				0.123
Mean (SD)	22.047 (4.116)	20.736 (3.038)	21.918 (4.037)
