# Supplementary material for: Radiologist observations of computed tomography (CT) images predict treatment outcome in TB Portals, a real-world database of tuberculosis (TB) cases
Source: PLoS One. 2021 Mar 17;16(3):e0247906. doi: 10.1371/journal.pone.0247906 (PMC7968673; doi:10.1371/journal.pone.0247906)
Supplement: S3 Table — Radiologist annotations were compared by treatment outcome. P-values for categorical variables were calculated using Chi-squared test. Glossary: Affectlevel–location of affected lung area; affectpleura—changes in the pleura; bodysite_coding_cd–which lung is the observation located; bronchialobstruction—bronchial obstruction syndrome disorders, dissemination—Diffuse pulmonary nodules detected; limfoadenopatia–greater than 10 mm is considered the upper limit for normal nodes (short transverse diameter); lungcapacitydecrease—reduced lung volumes; lungcavitysize–size of lung cavity; nodalcalcinatum—Nodi Calcinatum detected; plevritis—pleural effusion detected; pneumothorax—Pneumothorax detected; posttbresiduals—Post-tuberculosis changes in the lung; processprevalence–prevalence of process in number of segments; totalcavernum–number of cavities; thromboembolismpulmonaryartery—Thromboembolism Of The Pulmonary Artery detected; anomalymediastinumvesselsdevelop—Anomaly Of Mediastinum Vessels Develop detected; shadowpattern–shadowpattern of nodule, node, or infiltrate; affectedsegments–segments of lung that are affected; accumulationcontrast–amount of contrast accumulated. (XLSX) [file pone.0247906.s005.xlsx]

## Sheet: Sheet1
Variable	Cured ( N = 228)	Died ( N = 25)	Total ( N = 253)	p.value
**bodysite_coding_cd**				< 0.001
one_lung	137 (60.1%)	3 (12.0%)	140 (55.3%)
both_lungs	91 (39.9%)	22 (88.0%)	113 (44.7%)
**dissemination**				0.198
N-Miss	1	0	1
Yes	71 (31.3%)	11 (44.0%)	82 (32.5%)
No	156 (68.7%)	14 (56.0%)	170 (67.5%)
**lungcavitysize**				0.001
N-Miss	1	0	1
No cavities	142 (62.6%)	11 (44.0%)	153 (60.7%)
LTE to 25mm	77 (33.9%)	9 (36.0%)	86 (34.1%)
More than 25mm	8 (3.5%)	5 (20.0%)	13 (5.2%)
**affectpleura**				0.979
N-Miss	1	0	1
Yes	164 (72.2%)	18 (72.0%)	182 (72.2%)
No	63 (27.8%)	7 (28.0%)	70 (27.8%)
**affectlevel**				0.272
N-Miss	35	11	46
Upper Lobus	107 (55.4%)	5 (35.7%)	112 (54.1%)
Lower or medium	57 (29.5%)	5 (35.7%)	62 (30.0%)
Total lung affected	29 (15.0%)	4 (28.6%)	33 (15.9%)
**pneumothorax**				< 0.001
N-Miss	2	0	2
No	224 (99.1%)	22 (88.0%)	246 (98.0%)
Yes	2 (0.9%)	3 (12.0%)	5 (2.0%)
**plevritis**				0.009
N-Miss	1	0	1
No	209 (92.1%)	19 (76.0%)	228 (90.5%)
Yes	18 (7.9%)	6 (24.0%)	24 (9.5%)
**nodicalcinatum**				0.245
N-Miss	1	0	1
No	207 (91.2%)	21 (84.0%)	228 (90.5%)
Yes	20 (8.8%)	4 (16.0%)	24 (9.5%)
**processprevalence**				0.005
N-Miss	1	0	1
Less than 2 segments	102 (44.9%)	4 (16.0%)	106 (42.1%)
2 or more segments	125 (55.1%)	21 (84.0%)	146 (57.9%)
**posttbresiduals**				0.639
N-Miss	2	0	2
No	201 (88.9%)	23 (92.0%)	224 (89.2%)
Yes	25 (11.1%)	2 (8.0%)	27 (10.8%)
**lungcapacitydecrease**				0.02
N-Miss	1	0	1
No	182 (80.2%)	15 (60.0%)	197 (78.2%)
Yes	45 (19.8%)	10 (40.0%)	55 (21.8%)
**bronchialobstruction**				0.05
N-Miss	4	0	4
No	181 (80.8%)	16 (64.0%)	197 (79.1%)
Yes	43 (19.2%)	9 (36.0%)	52 (20.9%)
**limfoadenopatia**				< 0.001
N-Miss	1	0	1
No	202 (89.0%)	14 (56.0%)	216 (85.7%)
Yes	25 (11.0%)	11 (44.0%)	36 (14.3%)
**totalcavernum**				< 0.001
N-Miss	1	0	1
No cavities	142 (62.6%)	11 (44.0%)	153 (60.7%)
More than 2 cavities	21 (9.3%)	10 (40.0%)	31 (12.3%)
LTE to 2 cavities	64 (28.2%)	4 (16.0%)	68 (27.0%)
