# Supplementary material for: Radiologist observations of computed tomography (CT) images predict treatment outcome in TB Portals, a real-world database of tuberculosis (TB) cases
Source: PLoS One. 2021 Mar 17;16(3):e0247906. doi: 10.1371/journal.pone.0247906 (PMC7968673; doi:10.1371/journal.pone.0247906)
Supplement: S4 Table — P-value corresponds to the statistical test of the cox.zph function that demonstrates that no individual variable nor global violates the proportional hazards test. (XLSX) [file pone.0247906.s006.xlsx]

## Sheet: Sheet1
	chisq	df	p
affectlevel	0.0588997	2	0.97098
bodysite_coding_cd	0.378014	1	0.538668
lungcavitysize	2.82308	2	0.243767
processprevalence	0.452425	1	0.501186
GLOBAL	5.04765	6	0.537717
