# Supplementary material for: Radiologist observations of computed tomography (CT) images predict treatment outcome in TB Portals, a real-world database of tuberculosis (TB) cases
Source: PLoS One. 2021 Mar 17;16(3):e0247906. doi: 10.1371/journal.pone.0247906 (PMC7968673; doi:10.1371/journal.pone.0247906)
Supplement: S5 Table — A table of patient and condition ids is provided for the de-identified records that were used for this analysis. (XLSX) [file pone.0247906.s007.xlsx]

## Sheet: Sheet1
patient_id	condition_id
00e53abc-31fa-42b6-a302-3613d29deff9	ae79e72c-93df-4dc8-87e9-52ed09e0b188			patient_id corresponds to the list of identifiers for the patients within this cohort
03d0497a-8266-4bfc-b371-db050f1d60bc	1c00b22f-ada7-471e-bbc4-4e8c44cdbf73
04e55c79-6cac-4630-910f-9290c069dff9	f613e7f3-3c3b-410e-b457-1897631ac45b			condition_id corresponds to the list of identifiers for the cases within this cohort
05674f3d-768f-4a47-8ce2-ae10fb24be38	ff35bbca-5315-47d9-a89d-79e2ef5697f3
07d2e121-ee46-4ceb-a94a-727ff82f48e3	cada6780-c5d2-403c-97b8-3fbd0bac75c6
08b4f249-7d82-412c-80f8-3313e866246b	1f237a82-98fd-4db8-b0e8-df33e193fae6
09f7881a-da3b-443b-be4b-d5790a695c63	97d74e7f-e91d-4c29-8868-a185d01985ba
0b34c849-64f7-4b89-aa3c-766a3106fa8f	be1c54ba-3f34-41ce-a357-f64d2c249e63
0c6a9db0-f26e-41bb-8480-e81f9bfc67aa	3cf36460-ba51-479b-81ab-c510c07deb27
0cb877e3-4ab6-4622-90b5-31e29491966c	71597ad2-887b-47d7-a7bf-f046a4cf902a
0cf99d64-bca1-403f-b3f5-1b3680b42925	d12dc374-a3c4-448e-a9fa-2bad39af6419
0d44a5bb-edff-42ac-9e10-55ef23694688	673e0d8c-a6bf-49bc-85e4-26811e730a82
0d85a614-7b20-4276-a890-e6d551ac5426	835e2fce-7174-4ad6-9643-923f0c8e2e46
0d8ed993-9127-4a59-b8e9-989ef6445f62	05266ddb-8e43-4462-bc75-5e8886979579
0eafe984-add8-44cc-af8b-e3b0e386140c	a6ee5583-c581-49f1-82d1-a5fa20c5f723
0f1628ad-c7b9-4379-b134-fda6556584a3	44614d46-b7f4-47dd-b562-d353ec848a85
10de98d3-d43c-4110-9adf-c64ce1e03dc0	ffb37a42-8858-44fd-bd4a-f7f2abf6dead
10e3d550-2031-4017-acf8-7b3e9e46fae2	079168f9-a0b3-40a8-910d-41407a9009ff
1127d772-0656-4090-aaae-e9bb801f9758	38927d7c-49f2-4fc5-92dc-5830e03d1775
1165981b-d848-4ba6-93ed-51604a303e84	1f8206ef-4287-4390-8b4d-08f436e398eb
11c9deaa-16d9-4e36-b9ef-616beb294584	cebd7092-df29-4e20-8e96-401511047eaa
12b0878f-bbec-4064-ac89-25cc11d58263	5bc56d9e-909e-4dce-abe4-e07fc5c15266
13064ec3-e02b-4eac-b4ec-58591de3ebbd	2da25acf-b1b6-4ae2-b465-bb0ba90e8c5a
13d75aab-d5cf-44cc-a705-be88ffe988e8	d997df82-fa98-4e20-b0f4-5f7643882b59
1469534b-b5bd-4d57-91ab-f26931b64eeb	5ac28469-b3f3-4983-b763-bb7412379176
1612733a-2c65-4ffa-9586-abc0250bba4e	3da805ec-b0b6-49cd-a452-e82cc1c25d22
162653e8-16ea-4fc7-be9c-1a91dc870b75	a9e43a7f-88b8-4f7d-83a8-16ebb1aee00e
173881fe-58f4-449a-97b3-7bdb8bc25410	cb3e391f-c380-4c3f-9601-5d95da3ea158
191bbd3d-4216-4c5e-aedc-ff636fba9ee7	ed0df40d-9d12-46be-bf6c-a086cdc12ced
194775c1-cdb9-422a-8b09-ac392e8be13e	3d06f2e2-9d37-4880-89ce-75ce1ecd87eb
1a983bc6-5258-4c3c-92d3-0c2aa7dd2d9e	055be618-f85a-44dc-b6f6-429057a21c9c
1aaa67e4-952d-420b-9760-6e071c9f1489	9a9a8bf8-6e84-45df-9645-021c371bdd72
1ab9f7ef-457e-423d-aedd-9b30453d3cb5	350b389b-9d7d-4653-b761-d534bcab59bd
1af48a5e-a2f6-4620-9b91-1b9a894c1463	fb9c6e0a-eef5-42b1-b852-54ac4d3ac1fe
1b337f5c-3384-4677-9b93-7775d87f3c1f	ea7e3e35-2d13-4205-92e9-1b04f13d5a29
1b49f2d6-b655-4133-8a30-950eb14b91b9	25c9e85b-c1df-4496-81ac-c66f08b1d97e
1c0cf468-4ff5-4890-90e5-69bd05a08591	af87ae0b-0025-41b1-8aed-7c25df78af33
1cecff5a-4b17-4a0a-8691-1890401c3e03	8aca53ee-e41a-4eb9-a7b1-6959f13be42c
1fcfbca7-db06-438c-8e18-aad823c7a310	ea07fbfb-c366-41be-80ef-02b3e49b061b
219daa15-f6e7-41d3-8342-76ed7f73d5c8	f390357c-17a5-4c0a-925b-d96101d0e295
2369d5aa-85fc-4a48-ab0b-f539b9862ac0	7f7b1981-f71c-4f3b-ae37-059edefca366
238c9b20-16f2-4d9e-adf7-7b895ccad5e9	9190b37b-0215-45ca-a366-0fc128a237f7
24c6e10a-fc34-4057-b6b4-b51e1475f3be	6194e666-2595-4502-a42e-312adc5eefb1
257b0588-3ada-455a-8fdc-010913154a55	9f64a4b6-ed69-4f4d-bd90-31b904b308c8
2681b2de-8f1b-4cb9-b586-177cefeae7b6	db17dfd8-2561-4dd5-9454-14fd88ac14c1
281218dc-44ee-44f3-9336-e2c79b1edef6	1bdedea6-9399-47be-9337-6800466da86a
2890f209-1c3a-4d68-a0ad-8102d5aa4945	ec77922b-a4c9-4955-b112-126a7cd0072a
29b7e5ef-1793-441c-a5d9-cee8c49b0ae3	ae3a8bd1-f0d6-4159-89c1-52f0bdca8879
29e38889-00e6-4af7-9168-98ca46f2ca6a	b6fa723f-41dc-4ad1-8200-598b7118e705
2a9efc07-9f55-4619-9b58-fb644bef29f9	e359677f-257b-40ef-aac9-5f6a854d6aec
2db159ce-7d9b-40fc-9ca7-9f761c73c7bf	4abda365-8fa7-4291-882a-f9d9e015cfa3
2e0adbdc-89c9-43b5-b434-310e8bba4542	cd8f930e-3990-4b5d-ad9e-57daa3bb8555
2e7259c8-b939-4c45-ae40-b84c35d2608f	498ba9d4-8b73-416c-a6b9-8690fbe981f8
2e9d9b81-3a47-4be5-b406-1ffd14f6a250	3f2a55cf-1ab6-44d5-bd7f-1a393e708535
2eab44c8-3824-4d4b-9fa9-18e6f0bef130	42a89afe-1351-4830-8500-9d0f16b8c7db
2efbf5f5-561a-4af5-9d70-10b40f2e9898	d4ae7fda-3d52-450a-9f33-8bb09d26ab38
30357328-0b91-4747-8857-3bd7dc42ede0	12ac6b1d-2715-410a-9866-c9eb6c2f2b4a
3348d1e6-e1f3-4fe1-8d2e-46eb9c6c97f4	9835a1cb-55b2-4b5f-a393-ed396d36d809
338160a7-f3b3-45e7-b818-c6bfb6f4583e	64c3dba6-be66-4088-ba99-2802603d3485
3734cc73-dbeb-429c-bf5b-5b5e1ae8d484	a8688115-729f-45d8-889e-05c6b3fdddee
373a0443-f0c5-4fe7-814c-40ef86166c9a	b0792d55-0fa4-4a8a-bbf8-eb9bb285dc2a
3948d3bb-7810-48cd-9e91-081b3656d525	b6c6573f-cbc7-482d-b6aa-5344f57097d3
3c2f3c62-9cfe-4666-b87a-3bd3da241b82	fa741c13-4f7a-4a46-b2ee-8e7fcc024cf9
3c654bd4-556e-4fbe-9c81-f3051821b05e	3a7357b5-06a5-48d1-95a4-89e3a32d9628
3d4229db-e6ef-4406-a031-75ed66f67094	57244a52-e7f8-4405-870b-4c8d54a7221a
400c71ae-ae2d-425e-abd2-4734216c67b6	1db99f79-f5a2-4074-853c-565376c72e6d
4080ba48-6037-4f49-92e4-6b68ae15ef88	a749416c-1db2-4f4d-b64c-d97e93c50839
44a6ca62-5501-424c-ad06-01189e641997	bc2cc84b-48ef-4397-bd45-226d4f8ba62d
4509989f-ced3-4511-abd8-0c76c9f28bac	c362cb65-029e-4c39-bda1-4940c3ad625c
46cd86ed-bc72-4116-80ca-4b0ca6fd5f07	4cb20b6f-a206-4f17-9b5d-42e142029aa3
472c45d0-9cf5-4436-852b-36a9ffda0886	07cb7971-9968-4005-8d77-6703c206d4b6
4802d2c9-ef38-4a43-867b-9077cef5bbe8	a4e4d1fe-a9b2-4a93-9511-982536727d09
49f99268-4acd-4706-97b9-51c7c71a75e4	7c7dd91e-cef6-4748-ad75-c4b84926d4bf
4af33e36-f486-440f-8d88-2efaca8fb8fe	5e4744c9-3647-49da-ac52-2f2ff204e800
4b21d837-6127-404a-8cc2-df5aa0948bf9	d618a5eb-a443-4ab2-8fc4-c6c67b3f2999
4df583a6-0b3d-4ae9-97db-23e85fb09010	62ea1e4f-e49a-4e5c-bc79-e892f342514b
4e4734b1-5ee9-4761-969f-e685738e2384	09e75736-5580-47d2-a598-559f6a040024
50262be7-5ef5-4be1-934d-6a11dded190a	d696c559-f6cf-4aea-b5a5-5755791526ef
50c873d2-a612-4c1b-9eed-3edd0b2b5e39	1cbd9396-a983-4096-85c4-ab45636191b5
510bc780-e681-478d-8575-d6183804ccf8	76679479-b0db-4c4f-93c6-a7b9fbd9def0
51c0e993-6e02-4900-ba4a-81191ad777cf	bf6c17fa-56f0-452b-8c36-6d401f4b6359
531cf85b-6dda-46f8-92b0-6264a2a90aa9	1e1906be-54c5-4afb-9ee4-e5743bf4c35e
539a28a4-4fbc-4d0e-9e00-0b025362d72e	21145b06-e318-46b1-b289-6c2d6b302fa1
547489f5-9f2b-479d-90e6-f93caf484957	42c96ab7-d38d-45ce-83ab-66b299bef0af
55088727-5494-4aff-847a-8d367b8a90ef	a325fd15-f66b-4a8d-bfad-b6a698126496
55ce9036-9c10-45ad-91fc-217b860a0483	97d9ad28-2034-4ca1-844b-32f2b3bd5728
576f8bce-bf7b-4e6b-bf63-28441fd91216	ec8d3abf-9d24-435c-ae6f-ce3d70a12e6d
58823009-6869-4a9d-95d3-52a5d06086b5	4305c258-9f99-4791-81cb-113ae8da86fe
5a210703-a671-4f1a-b913-d002894637c4	508c6a5e-707d-4285-b282-a5389c1044f7
5a4af8fc-b232-4930-8379-6b6eb36fc809	b6429ff5-223a-4efc-a593-f840feda6a57
5b6cea2b-f473-4165-93ac-5e03eaf7ef01	51424bab-f3cb-4e8c-81ef-9affcce71ac4
5e05309a-49a0-47b3-91da-5bd6e8ed1151	72949cc5-45c3-4fb2-896a-269e3e700bd9
5ea52371-30e3-4e8e-9419-767178ab56a8	764c5ecd-e860-4669-9cd6-1bc99b607cc6
5f557f9e-d654-4647-95af-efe941dc0112	02840137-578e-4666-92fd-c8271b3c2775
61e0d213-07b2-4b12-ab3e-8e3ccea952dc	8ebcc0ff-0932-48f3-8672-3bd70d7a0156
62517ef0-5a48-4f73-97b7-8fb447388c34	c831424c-5849-413e-abfb-2f184051d7c2
63488720-0014-4535-a2ed-7e57f903ec6a	16c6b846-4660-4249-a196-b43a983f53f2
638fca9e-69a9-4f09-889e-7450c7948555	5dc39f28-9885-4221-80f8-bfbe042d08d6
64abc3e7-37a4-4ffc-b17b-3ea65cd2de10	aa112f5d-591b-49b9-a8cf-d05ee9cf1180
64e00069-e5e3-43a4-acd4-3edbd05d6c9f	e230f934-dcae-492e-8ffe-0573627ee964
667cc4ec-aaf6-4d1c-909e-d7b8fec0af54	4121e622-b6a5-4e77-86a9-0b7044af65c3
67bd4475-d53e-41b4-8d6f-3a5b0cd44e70	464d37a7-9b5e-4bdd-8751-83904155d7b4
67f907e8-afba-47bb-beec-7b037ffc5ace	b8cc467b-132c-4fd5-889e-2abb4392614d
683e4031-f858-4896-8e3f-f6a89a83773f	de476e68-09ab-41a0-ae22-f08333ea2a20
6946f78a-7071-40d5-b515-ba30b6e8f367	2833a052-4cac-4299-99b7-89f43e669911
6980b531-e64e-4f03-aee9-749d54fc5879	f69d9f37-0e34-4271-91cf-83656ac9456d
6ccebbdb-5a4d-4477-90ab-ce95a42f6bdf	180cee28-00b0-4bff-9107-63f83a65d1c1
6cd8e9fd-76aa-470b-9169-7a652d13ba12	72e75ebd-7cab-4260-af94-665360d6e868
6e8ef097-6378-4752-8ede-7d597340d3e9	2e795b86-61ee-49f9-a6a0-c82efb507019
6f3e61da-b693-41fd-bac7-7e50596fd99f	6deb93f4-ef45-4c15-afe5-767b160f8da5
70a93ce6-fb58-41bc-a84a-bcab49088b21	0f7f9ebf-5545-4cfb-bf91-c7ef6047ecff
711bd5bc-2bf1-4dba-a92c-b6bda996b459	46010df9-c8cd-4674-8028-ceb20fd92276
72bf1b0e-2741-4bd0-909a-705f6d02f0f0	acd165f3-75af-48df-b1e0-f7b32b797a6b
75194d46-4df6-4e1a-b850-3d14a4cfbedd	60b21318-9315-4574-80a1-54a9b2733fb2
762c5d5b-7b41-424d-9427-a90024bee07c	a601ffb3-1810-4572-ae64-48d8578d91c0
766119f1-15fa-44f7-a415-256319f6304f	072e0620-4095-4c6f-b673-0482b41542c7
7722513c-ed55-4f63-8199-d1da561ad298	4926aff9-ccea-4f6d-aeac-3c034e9c6148
77c1b5e1-871c-45d8-9cc4-4d0154f87d0b	6a1afb49-761e-4801-9dfe-63a3edfdf7ea
7945427c-7a59-4ccf-b213-ce0a1fd08bb8	56f5f536-efea-4210-a793-e07ae271ce07
79fb380d-3187-45b5-b565-1e9afd38968a	56e7ddff-65c3-4eca-8270-520de6622902
7a659467-793e-425a-bc30-c337e2c73ea0	2d263db3-a900-4a6c-9a82-75524a86aff4
7b7c18e6-dc4d-4793-a922-aa6bc7a83d89	221b138b-fe2d-4dfe-974a-220aab3b8024
7bf7d2e9-1c85-48d4-8250-61677e513dbc	f3a66fb6-a7ec-4579-9568-40db9b73e944
7c6b7d76-9e5b-4b9f-b624-53e48185aeef	791f9b3b-6c19-4a26-9f4e-4e1c606eddad
7c876361-1f6c-4a03-8fc5-1d9ac94b5dca	c3590104-b3c2-4d8b-8a9d-9f2a8dcaa3f5
7c9b4546-0595-457d-8965-2e82723e001e	572281d4-cd7b-4602-a9cd-b0cb55ce9ee7
7de18ce3-634e-4072-9f3f-8a2b0aefcb87	2ea11ed2-21cc-45bc-a7a5-ab233b2b7af5
7f45873e-e0ba-4744-9d0a-4f780bddea73	4f86df1d-44d5-49de-aaeb-ed7beb82bb55
8167ee3f-d15f-4f64-b172-2f8ca6e12c02	2d122552-b8f5-4f7f-9edd-73ac1f5f802c
81681ec4-b500-45a6-8c01-36877c83dfe3	b000e7ea-16fa-49db-b3a8-b4fdff3e0a7f
817242c7-c6ff-4a71-adbd-bc6cf1cba13f	7cf300b1-3765-4f55-8a21-c4519227647e
83058183-67ba-47e2-9563-c6137fb069ee	f5a6e53d-966c-4c64-835c-58273b72d1de
844e41ba-f5ba-4e96-8f27-50cb5807307c	2ff4b6de-9fe1-4a4f-8496-4ae4af1897a3
84d55e14-a939-4bdb-8b2a-0cfd3286b118	21df721e-78b9-4783-a9a4-4cb75661983d
858a54ae-2996-4e58-a926-002495cc1080	f4fad905-9211-4a9f-b1d6-2e239839b627
8654c189-38b7-40e1-9ab7-f29dc7ee3d6c	e869c2e8-c66c-4f4e-a2dd-3d535c899302
86a9a615-f73f-4d61-b668-bbd9e661e486	70cc1c17-39b7-4481-9cad-84bfb9d8d098
888755cd-3445-4335-8718-53737da80141	752a86a5-c784-4d37-91ea-d296ad6bb351
88935ad6-5390-4b6b-9f44-fcf9bd28cf21	40033027-28ab-4859-8642-ad5667855883
88fbba69-f566-4427-868b-9eb8855f53cf	cf202e40-0762-4018-90b2-45ab75c353c9
899fc944-897c-4749-85bd-f994f902545f	383e2c95-037c-409c-b955-3aab17848885
8c899f1d-1f7e-4c25-a1b1-d0fb67be573a	52fa4119-9a90-44c5-aafa-37746ba440f3
8fe40401-a427-49a8-a98a-b8312f2a2160	8aa6b8d7-a613-427c-beac-aa4e38eeb6f3
90406d86-e344-4b05-b5ba-8a32afe5b079	9684f71d-a227-470e-9a8e-433b93bbbf78
90f6c318-2c95-4535-8d8d-b49f064a7eaf	0ec2bd56-b2a5-4632-aa27-1c3660fcb634
90fdd612-42a8-47da-83ba-0306aed7e7c7	6e49d6b2-4e14-41ef-af39-ff2861725856
91b4be20-5614-4472-9873-e03631653e2a	3b8307e7-e581-4db3-b71f-97f2e6814004
92fba231-d374-43ae-8578-6b72fbaf58f4	4cb36938-b9b9-4f67-a600-52fe7e90e879
93ab8d05-c57b-4e88-8a26-35a05604dcbe	5eb926ce-b138-4cb6-84f8-f9805724339d
952cf9a7-5afb-4dcc-8b96-827bc59879c6	fc6ca01e-74fa-4e0e-b98e-fc54318cd0c3
96ca1afd-3d35-410c-ab92-ee6f4768182c	8cb5abc1-c445-4d2c-b2e7-67687fff7d95
97ea06d9-69cd-452a-a3c1-9a2f569921ef	079ae4a5-e507-48dd-88db-c3ea06a97672
9801d3b6-f0ca-48fd-a90b-c3cadb330c93	3f4cf27d-0114-4593-b14d-df9913956d9c
98604747-4a5b-4c99-b2b0-fa0179c287d9	c26a2e39-9ae0-4f24-8c27-e721229ceeda
99c8fc17-f377-4d88-8c40-3957d3643350	8d9c008d-4c6d-414e-911e-32c812388969
9a1b3e9d-df84-4aac-97d3-0349623d66b4	efe95201-2bac-4778-88fe-f3a4dedc5110
9a496704-03eb-40be-ad57-92d6d24dc314	0780cb21-4626-43ad-a418-56876b9c8753
9addb84c-dbfb-4569-8666-8af5ba80ad8d	6982bd81-f9bc-4263-887d-0b89c047b695
9b36bd58-7c1a-411e-98cf-758e7b05f227	2ebb7a32-5cec-4bde-bba0-d98b65e070f7
9c7b853e-443d-4ff9-9d17-72a42b1710c0	3f3771da-7b2d-4ccf-842c-37e41ba0d05f
9caa9ff2-448a-4b8d-8b4e-a0458cec7839	2c396a3e-1900-4fb4-bd3a-6763dc3f2ec0
9fcbac41-9dcd-4223-9c22-76820cbd0847	9b19ae91-ba80-4e45-a1db-3146c58ffa40
a19b6ee3-0ce8-450d-8327-f1f41fc3fa7a	199b3404-9e3a-47c7-a94d-e39b31dcaf22
a45de344-4c13-4164-8e82-d930ba8f9f77	093afa2b-9d73-4dda-b83a-e50facca3b9c
a50c2f10-57e3-4f5f-b533-3e7d011623a2	d47200fa-4760-4ea8-bf40-672ca3c796e7
a5ef047e-fb85-4267-9a03-399d7cb11b08	56e5a00d-045d-4785-92d4-d0197b3f1cd9
a69db376-cb2c-4b38-87e0-4ef0ec8b6837	23a61182-eb7e-4e3b-ae10-53446175140b
a8aed9d4-3582-4ef5-a672-d1d95999d07a	287811b2-23db-4c48-9149-c018915e5045
a9676930-92ae-4b1a-9c4c-b3b6f6e71070	2c693366-6bcb-4402-bd62-e7f77fe92cd4
a9c2dc71-b6c1-4aef-a6df-7612eb8a268a	df4b7142-d3d5-4b76-bdcf-d4e09a07b261
aa7aebde-c862-4721-8e09-fb3008d9bf91	b1208886-e78d-491d-b6af-a829003a6337
abcf6c54-8ba8-4382-ab1e-f31fa7a95a88	b903e0d3-9f9e-47f8-bc6f-8e179a810a58
acdd5c07-b49b-4add-8ad3-0263cf943c91	1f624830-2666-4e0d-b180-501df6d15748
ad122f11-5a35-4cdc-baa3-0e383317aa38	ae694f8f-227c-4ebb-84ba-e53141fe1ed4
ad7c2cf2-f41d-4f6b-9d60-6b0436b25916	89f7f005-8552-4cff-a8ac-986b64d86b4c
ae20183e-90aa-4084-9a2a-f269a6a0abe0	832051d4-5050-45ed-8028-0f013de2b63f
ae7a2d5b-80c3-4894-af0d-6610f132a696	269d54fe-99d6-4131-b70d-0ae59ab0e950
af2d93b2-69da-4bb8-8937-400e54a4905e	ebf07aec-b60b-4499-bead-ab3362bae035
b04b38b2-10df-4b2b-ae54-8f49c3a435f3	48f88ea3-c96f-4ada-90c2-94cc81bac310
b053b3b8-67da-4a1a-a538-b26fe3f5081e	578be104-dbbc-4158-92bb-24f559e502c4
b065a9ad-a229-4bd9-9283-b21bcca57721	aca7b3f1-1ff3-4211-8c4f-05f60572d36a
b16c8548-4b03-466d-b83d-2d237559e4dd	1fda9d82-f815-4308-baa8-5e2cdf8901f6
b5451287-ef14-4da6-8a00-8398de7bbeda	43d7d3d1-432d-4da6-9e46-e199741cdee2
b632f8bf-b762-4568-add5-70d21ecf35c7	19504ef9-a76d-499d-b3b7-a3799e1974e0
b68b7272-caf1-4d25-83d7-c9962960963b	8309e154-fac6-4366-a0f8-143ed1bd3f18
b6a5726e-da76-4e40-afcf-b1b2fd0901a6	9f596290-248a-48bb-81ee-6ae126ac4a19
b75616d2-2a97-42d7-a971-9c2584cad03a	f143d405-804d-46c7-b1e1-935a9119568d
bafa01ce-143d-4397-b3fc-baae67c97c8a	3022ec54-ceab-4729-a26e-71be5ba64b64
bb131991-2622-4142-bc72-50d717fb1593	707f92ad-9a73-4750-933c-2ab40dfbaa5d
bbab943f-82bb-4bd1-9155-d30242aca871	cbbf7c7a-f98f-4f8b-8db8-55a328409618
bd4654be-2769-4dc8-813d-ee9de2fa84f3	845a2339-6584-4337-83c3-a9762a356a6e
be0e2a02-c0db-4963-a1e6-bf8bbd2f53d9	518c27a3-a019-4bbf-9919-9fb983b9459e
befdc79d-9d31-4667-8cbd-b4cdbc155b21	ad929649-196f-41a1-88f6-7bda34c60fb0
bfaebe8f-064b-4b2f-ad36-43fae99c4cd2	013be465-cf41-4da3-85d4-69abef867882
c2902841-bf97-473c-8037-aa6b578c636a	cf1a2080-b7b4-4227-a305-7ba6e8411dfc
c2a3b368-8593-40d5-bb69-ec3453206ce4	02b07be1-778e-43b8-99d3-636e88637e57
c2c016e2-e5f4-4d0a-bbf0-aee2838eed09	2a396862-97e1-4228-a6af-d87df22d9a72
c59d6ca1-4497-443f-9391-4da40bb6e554	6356e6b2-d6d4-4b3b-a2e8-0fdc2f89ac66
c6b9adfd-69c8-42c9-9556-972a9b904c8b	1a6ad25b-0a0c-4b08-a725-d97fce14442a
c6f787cb-317b-4d9a-a1bd-c27e0c4f0334	6f9bfdf6-5037-4bf8-9585-a4dac980575f
c6ff7511-c2f5-49af-95ce-1048b2df0a8f	e7dcd59c-b508-4c9a-bc6c-e46026f65bfc
c8a711ce-9f79-42a1-a907-262abba0d4a5	28c0de65-7f64-4212-b0bb-a6bb587934e5
c9c3b43f-a3b6-46c5-9ce0-b7dee829d413	8d08d891-1f51-492a-a925-593f6bd7df94
cc833026-2b63-4048-affa-09900799b07e	97ec5e06-54e7-435e-8166-8106d21cb278
cce9a6d2-d751-427f-ade5-d9069401a11b	43ee0bbb-6a48-4cb6-b5c1-56d598e98640
cfbcacb6-d055-4522-9bf8-65af447b73ef	d141626f-68a2-40f9-b6d8-ae157121709f
d4596064-520a-4a94-9387-13f9617599e1	d1598484-327c-410c-ab93-9bc1eb623645
d49847db-83f2-40c0-b47d-94cf1a620ea3	722de911-c932-4e83-bd40-d0da6c30a2b0
d6ec935a-bdbe-4afb-bcf8-46516e795738	45cda888-1fa6-4329-9e28-f4bdf97e4941
d983c80a-dcdf-41f5-8154-cffcee9d52d7	80696358-1d92-4c10-bd9c-cb515fcefc70
d9995b61-95f1-4dc6-8664-1595e3bc16f8	84dad188-2454-47b8-b212-dcbeff388ae7
df189488-caae-4b35-abb6-10b03e5c27e1	131a9637-1ed1-4b79-856d-0683744a07c6
df750a59-1c81-4d63-8d5c-cdf9013191d8	e5562022-2d91-44d4-a31f-72c0adf5ea27
dfb1d37e-c1a2-43d0-b63d-d37c5847afdf	690de62c-6ca6-43c4-8611-de72d64304dd
e1b8d3d4-7c44-4a38-b98a-6127e49152ee	5ab023f6-2e9e-4db9-8014-0d7b636312af
e29af134-4a91-4197-97e2-93b6bc4b7982	b99d550e-bc7e-4452-ba0f-699af12fed94
e4d1c483-f5ad-44c6-a3d2-66fd4f28bd6d	0f6bfeb4-b0b8-418c-b393-989c1e708851
e532e097-893e-4d5f-bdfd-aa246bf2c9ac	713fcf1d-50e4-4104-afbe-2a8083c02ad8
e5ac4f87-cc73-4d1c-8803-2fa08eb04db2	e15e953c-5ffd-4417-9d68-db7ef4581eaf
e5fb4015-d71a-458b-8e20-06606888ca69	222fd941-08f9-4a88-addb-cd73326dc4d0
e61da428-d9af-4faa-9132-f6a13a7162f7	20ce2037-25d0-49a6-82ce-57ecce0157b6
e6c78d51-d5a1-414f-b72a-695cd73f53cb	01f25903-2a8f-4bde-bad8-5e7e58310747
e6ce608c-b2da-4e7b-90d4-3343ed082380	42778058-f23e-4ac2-8377-ff16a62b5c60
e779c0ad-35fe-4cc3-be4f-e51e059687aa	fd113297-9088-41bf-bae3-40b4f0e74978
e7e7925c-2c41-4f9b-bede-71e99f26d466	b38172c0-9cee-4fd4-af95-08e1c33ed1e6
e9dcbac3-949c-4823-bb41-ee6979799d73	a349fafb-6b7d-429d-9346-9e50b778adc5
eb9a88fd-5b57-4de7-bac2-4272c700f604	26241dfd-c0cc-4b0f-b469-d2256cbb7374
ebb03a20-ecb4-45e7-b263-d17cadb18fb6	02c7d844-e0d1-4ecb-b7cb-9b96712a7b68
edbfb6da-ef80-415d-b4a5-915567166f1e	b46c2c18-782c-4780-9989-2300ce472104
ee645e95-12d4-4c1e-a91c-c39f0d8ae69f	8b96ea54-95d1-4b37-ba3b-4e53e0a285d1
ee7cd378-131c-469b-9041-c71a5e92758e	96b548a9-3d5a-4c30-a95c-e35058303c76
eeaea440-b761-4b1a-917a-509fa198941a	e03786c2-a7a6-4aba-9d0b-ed11c2595a0c
f0304ec1-3e50-4bc4-9713-f72665f8d2af	45aa744b-b6ac-4338-a347-f574439be63f
f19175b6-3c15-47e1-94d5-2d24183de91a	ee0ce49d-5918-4dd9-ab3c-45d2c6061029
f279a279-6dc3-42b4-ac4f-0a3729554021	0a7033ad-e7ab-4776-99c6-7a3ea5821547
f2e9fec3-33d3-4bbd-a0e3-6e61ea672819	8ff7d4d2-a6c8-4885-aa02-24a53592bf19
f3bb76de-2c7b-49c3-af2a-083933e589c4	8aa459bb-5514-45b8-a6a9-f0eea2972e95
f3c8de6c-754b-4311-adcb-9e6be699321e	9c3d47ab-21c5-40ac-aba4-187f024262b3
f41eb3b7-2b83-403d-88a9-6eb2911dd320	cb5c3c8b-50c1-49b5-846e-d462907212f1
f4d8bdd3-b4cb-479f-8279-83751d755d7e	74107b74-523b-45e8-9e9a-229251065463
f59bc374-d0f7-414a-aa10-f6fe6d905909	6384e1d4-5890-4d96-a830-ed2d06aceaf5
f6d9418c-a2e8-4f7f-9daf-db814fcd00b4	c9caf168-f699-4ab8-a29d-c5d96e4a52ea
f7016ffb-fa44-46ae-b1a2-757479d9fafc	f6e46c05-5c3a-408b-a0da-53d984469d2a
f8442cc9-6c84-4ed8-8d4b-36e363a3407b	b6c2c362-5b27-4763-a8c9-8f25c56b4589
f88b2992-3d88-466f-90fd-3531ea3f04eb	ebd152cf-0113-4e5b-b8c7-ad272bcc4e56
f90bd0de-c74e-4e43-914c-50dddc6c2a06	68d845ab-f19c-4887-ae8f-771ab9410fd5
f9ba37d9-821e-4862-8437-f6a1a9b880cc	a8e38b6f-a4c1-4c63-b87a-f12d6f9036c3
fab6b9d6-fa8a-4e14-a355-e4381e139d4f	92f380b3-76ef-42e3-a078-e072cae0d179
fb695cf0-a55e-40ff-9f2f-032f86bd9ee5	c3d00034-caa5-46d3-ba35-1a3fcc030574
fbe2dd00-d947-48fa-8821-2e6b339a944b	a2727d1e-96b3-463c-8c30-40be676efb32
fcb3282b-0bff-4975-80ca-d7c3aef393ea	3497df03-3212-409c-a5c6-24757f4c20cf
fdda3e8f-9833-40fc-9145-ef1246145e06	e10fe985-526e-4647-bae1-adccaa343d1c
fe516755-73b4-44e7-9ba7-1e9283c5aad3	264efd2f-9005-4b2c-adba-6f4d196276a7
